# Supplementary material for: A New Family of Predicted Krüppel-Like Factor Genes and Pseudogenes in Placental Mammals
Source: PLoS One. 2013 Nov 7;8(11):e81109. doi: 10.1371/journal.pone.0081109 (PMC3820594; doi:10.1371/journal.pone.0081109)
Supplement: Table S1 — Predicted KLF18 genes in mammalian genomes. Most of the genomes are from UCSC genome browser except a few NCBI genomes not in UCSC or of later version than UCSC genomes. In the "Notes of KLF18 prediction" column, genomes where predicted KLF18 was not found are marked by red “N/A”, and inferred KLF18 pseudogenes with stop codon inside zinc finger regions are also marked in red. (XLSX) [file pone.0081109.s001.xlsx]

## Sheet: Sheet1
Table S1. Predicted KLF18 genes in mammalian genomes. Most of the genomes are from UCSC genome browser except a few NCBI genomes not in UCSC or of later version than UCSC genomes. In the "Notes of KLF18 prediction" column, genomes where predicted KLF18 was not found are marked by "N/A" in red letters, and inferred KLF18 pseudogenes with stop codon inside zinc finger regions are also marked in red.
Placental mammals:
	Genome	Superorder; Order	Genome assembly	assembly date	Source	UCSC predicted KLF18 gene name (gene prediction program)	Notes of KLF18 prediction	chromosome/scaffold/contig	strand	transcript Start	transcript End	cds Start	cds End	exon Count	exon Start positions	exon End positions
1	human	Euarchontoglires; Primates	hg19	Feb. 2009	UCSC	chr1_24.16 (Genscan)		chr1	-	44603492	44637524	44603492	44637524	4	44603492,44604335,44616728,44637361,	44603683,44607351,44617123,44637524,
2	chimp	Euarchontoglires; Primates	panTro4	Feb. 2011	UCSC	chr1_96.5 (Genscan)		chr1	-	44462170	44494916	44462170	44494916	4	44462170,44463002,44474060,44494753,	44462361,44464719,44474455,44494916,
3	gorilla	Euarchontoglires; Primates	gorGor3	May. 2011	UCSC	N/A	KLF18 predicted by Genscan in region chr1:45643325-45650824	chr1	-	45682458	45645786	45682458	45645786	4	45682458,45661121,45650391,45645974,	45682297,45660729,45647041,45645786,
4	orangutan	Euarchontoglires; Primates	ponAbe2	Jul. 2007	UCSC	chr1.3726 (Genscan)		chr1	+	185821312	185824264	185821312	185824264	3	185821312,185822578,185824073,	185822236,185823431,185824264,
5	gibbon	Euarchontoglires; Primates	nomLeu2	Jun. 2011	UCSC	GL397442.25 (Genscan)		GL397442	-	1026626	1035038	1026626	1035038	3	1026626,1027456,1035023,	1026817,1029683,1035038,
6	rhesus	Euarchontoglires; Primates	rheMac3	Oct. 2010	UCSC	chr1.1186 (Genscan)		chr1	-	47420345	47423005	47420345	47423005	3	47420345,47421172,47422206,	47420536,47422198,47423005,
7	baboon	Euarchontoglires; Primates	papHam1	Nov. 2008	UCSC	scaffold14273.2 (Genscan)		scaffold14273	+	19928	24955	19928	24955	3	19928,22736,24773,	22513,24136,24955,
8	squirrel monkey	Euarchontoglires; Primates	saiBol1	Oct. 2011	UCSC	JH378193.76 (Genscan)		JH378193	+	2762089	2782419	2762089	2782419	5	2762089,2767394,2768549,2781585,2782211,	2762125,2767905,2768713,2781803,2782419,
9	marmoset	Euarchontoglires; Primates	calJac3	Mar. 2009	UCSC	chr7.8.132.a (Genscan)		chr7	-	78870207	78918333	78870207	78918283	3	78870207,78871028,78917863,	78870398,78873018,78918333,
10	tarsier	Euarchontoglires; Primates	sorAra1	Aug. 2008	UCSC	N/A	N/A (low coverage genome: 2.07x)	N/A
11	mouse lemur	Euarchontoglires; Primates	micMur1	Jul. 2007	UCSC	scaffold_116910.1	Predicted KLF18 N-terminal repeat region found; zinc finger region not found (low coverage genome: 1.9x)	scaffold_116910	-	70	1105	70	1105	1	70,	1105,
12	bushbaby	Euarchontoglires; Primates	otoGar3	Mar. 2011	UCSC	GL873721.26 (Genscan)	UCSC Genscan gene without C-terminal zinc finger, which was manually found by TBLASTN	GL873721	+	1377140	1379059	1377140	1379059	2	1377140,1378886,	1378177,1379059,
13	tree shrew	Euarchontoglires; Scandentia	tupBel1	Dec. 2006	UCSC	scaffold_121725.1-22529.2 (Genscan)	UCSC Genscan gene without C-terminal two zinc fingers, which were manually found by TBLASTN	scaffold_121725.1-22529	+	13699	20253	13699	20253	3	13699,15985,20128,	14774,16148,20253,
14	mouse	Euarchontoglires; Rodentia	mm10	Dec. 2011	UCSC	chr4.2533 (Genscan)	UCSC Genscan gene without C-terminal two zinc fingers. Genbank: EDL30545.1 (full length)	chr4	+	117724411	117725980	117724411	117725980	1	117724411,	117725980,
15	rat	Euarchontoglires; Rodentia	rn5	Oct. 2011	UCSC	chr5_28.83 (Genscan)	UCSC Genscan gene without C-terminal two zinc fingers, which were manually found by TBLASTN	chr5	+	138026878	138062648	138026878	138062648	7	138026878,138031621,138035180,138043244,138058923,138059766,138062379,	138027011,138031675,138035231,138045005,138059084,138059968,138062648,
16	kangaroo rat	Euarchontoglires; Rodentia	dipOrd1	Jul. 2008	UCSC	scaffold_5409.4	(low coverage genome: 2.02x) multiple copies of putative reverse transcribed KLF18s (no intron inside zinc finger regions) on scaffold_5409	scaffold_5409	+	30612	32565	30612	32565	1	30612,	32565,
17	naked mole-rat	Euarchontoglires; Rodentia	hetGla2	Jan. 2012	UCSC	JH602205.102 (Genscan)		JH602205	-	3401727	3405254	3401727	3405254	4	3401727,3402313,3403600,3405194,	3401936,3402437,3403813,3405254,
18	guinea pig	Euarchontoglires; Rodentia	cavPor3	Feb. 2008	UCSC	scaffold_2590.1 (Genscan)	scaffold_535.1 scaffold_535.2 scaffold_535.3 (UCSC Genscan gene, multiple copies)	scaffold_2590	-	1653	4603	1653	4603	3	1653,3006,3606,	1761,3142,4603,
19	squirrel	Euarchontoglires; Rodentia	speTri2	Nov. 2011	UCSC	JH393284.830 (Genscan)		JH393284	-	25442347	25447483	25442347	25447483	5	25442347,25442978,25446795,25447123,25447437,	25442523,25444332,25446938,25447249,25447483,
20	rabbit	Euarchontoglires; Lagomorpha	oryCun2	Apr. 2009	UCSC	N/A	Genbank: XP_002724106.1 XP_002715733.1 XP_002724105.1 XP_002715730.1 XP_002715731.1 XP_002715727.1	chrUn0605	+	27507	30422	27507	30422	2	27507,30249,	29390,30422,
21	pika	Euarchontoglires; Lagomorpha	ochPri2	Jul. 2008	UCSC	scaffold_10881.2 (Genscan)	(low coverage genome: 1.9x)	scaffold_10881	-	38649	58785	38649	58785	4	38649,39472,53487,58674,	38825,40826,54228,58785,
22	pig	Laurasiatheria; Artiodactyla	susScr3	Aug. 2011	UCSC	N/A	retrotransposed pseudogene detected by TBLASTN with stop codon inside zinc fingers, no introns inside zinc finger regions GL896531 (TBLASTN; retrotransposed pseudogene with stop codon inside zinc fingers, no introns inside zinc finger regions)	GL896531
23	alpaca	Laurasiatheria; Artiodactyla	vicPac1	Jul. 2008	UCSC	scaffold_44452.1 (Genscan)		scaffold_44452	-	1378	203	1378	203	2	1378,1183,	1331,203,
24	sheep	Laurasiatheria; Artiodactyla	Oar_v3.1	Sep. 2012	NCBI	N/A	KLF18 predicted by Genscan from Genbank: AMGL01001145.1	Genbank: AMGL01001145.1		22693	12173	22649	12173	6	22649,17469,16081,13940,13596,12348,	22632,17257,15884,13728,12945,12173,
25	cow	Laurasiatheria; Artiodactyla	bosTau7	Oct. 2011	UCSC	chr3.2218 (Genscan)	Genbank: DAA31138.1	chr3	+	107762950	107801137	107762950	107801137	6	107762950,107793359,107797957,107799526,107799868,107800961,	107763031,107793509,107798164,107799739,107800364,107801137,
26	dolphin	Laurasiatheria; Cetacea	turTru2	Oct. 2011	UCSC	N/A	KLF18 predicted by Fgenesh from JH472540:86149-89130	JH472540	+	85560	88612	85560	88612	4	85560,86912,87664,88437,	85571,87464,87822,88612,
27	horse	Laurasiatheria; Perissodactyla	equCab2	Sep. 2007	UCSC	N/A	KLF18 predicted by Genscan from region chr2:14191332-14197568	chr2	+	14176530	14194911	14176530	14194911	6	14176530,14183033,14192693,14193649,14194738,	14176682,14183176,14193634,14194107,14194911,
28	cat	Laurasiatheria; Carnivora	felCat5	Sep. 2011	UCSC	chrC1_08.11 (Genscan)	UCSC gene without C-terminal zinc finger, which was manually found from region chrC1:31630039-31641808	chrC1	-	33787746	33781615	33787746	33781615	4	33787746,33787616,33783925,33781788,	33787651,33787572,33782675,33781615,
29	dog	Laurasiatheria; Carnivora	canFam3	Sep. 2011	UCSC	chr15.463 (Genscan)	UCSC Genscan gene without last two zinc fingers. Complete KLF18 prediction by Fgenesh from chr15:16115394-16138013	chr15.463	+	16126454	16133612	16126454	16133612	3	16126454,16131249,16133437,	16126516,16132617,16133612,
30	panda	Laurasiatheria; Carnivora	ailMel1	Dec. 2009	UCSC	N/A	KLF18 predicted by Fgenesh from region GL193418.1:40680-47597	GL193418	-	48118	42428	48118	42428	3	48118,44540,42601,	47891,43194,42428,
31	microbat	Laurasiatheria; Chiroptera	myoLuc2	Jul. 2010	UCSC	N/A	KLF18 predicted by Genscan from region GL429989:2105080-2114617	GL429989	+	2092260	2113249	2092260	2113249	5	2092260,2094137,2107475,2110619,2113076,	2092298,2094373,2107552,2111983,2113249,
32	megabat	Laurasiatheria; Chiroptera	pteVam1	Jul. 2008	UCSC	scaffold_742.7 (Genscan)	(low coverage genome: 2.89x)	scaffold_742	+	221643	231537	221643	231537	4	221643,228659,229658,231361,	221723,228811,230746,231537,
33	hedgehog	Laurasiatheria; Erinaceomorpha	EriEur2.0	Sep. 2012	NCBI	N/A	KLF18 pseudogene predicted from Genbank: JH835789.1 (TBLASTN: stop codon in the first zinc finger)	Genbank: JH835789.1
34	shrew	Laurasiatheria; Soricomorpha	sorAra1	Jun. 2006	UCSC	N/A	KLF18 predicted from region scaffold_186721:17091-18868 (Fgenesh) (low coverage genome: 2x)	Genbank: AALT02127308.1	+	18001	19825	18001	19825	3	18001,19030,19652,	18966,19191,19825,
35	elephant	Afrotheria; Proboscidea	loxAfr3	Jul. 2009	UCSC	N/A	KLF18 predicted by TBLASTN from region scaffold_34:24088997-24093459	scaffold_34	-	24093118	24090502	24093118	24090502	2	24093118,24091427,	24091772,24090502,
36	elephant shrew	Afrotheria; Macroscelidea	EleEdw1.0	Oct. 2012	NCBI	N/A	Partial KLF18 predicted by Fgenesh from Genbank: AMGZ01226290.1, complete KLF18 predicted by TBLASTN	Genbank: AMGZ01226290.1	+	1045	2723	1045	2723	2	1045,2400,	1980,2723,
37	manatee	Afrotheria; Sirenia	triMan1	Oct. 2011	UCSC	JH594621.438 (Genscan)		JH594621	+	12316487	12331831	12316487	12331831	4	12316487,12328480,12330305,12331655,	12316691,12329437,12331071,12331831,
38	cape golden mole	Afrotheria; Afrosoricida	ChrAsi1.0	Sep. 2012	NCBI	N/A	KLF18 predicted by Fgenesh from NCBI Genbank entry JH823282.1	Genbank: JH823282.1	-	4380002	4368164	4380002	4368164	4	4380002,4377532,4370615,4368360,	4379781,4377482,4369139,4368164,
39	tenrec	Afrotheria; Afrosoricida	EchTel2.0	Nov. 2012	NCBI	N/A	KLF18 pseudogene on AAIY02051352.1 with deteriorated zinc fingers	Genbank: AAIY02051352.1
40	aardvark	Afrotheria; Tubulidentata	OryAfe1.0	Sep. 2012	NCBI	N/A	KLF18 pseudogene predicted from Genbank: JH864088.1 (TBLASTN: with stop codon in the third zinc finger)	Genbank: JH864088.1
41	rock hyrax	Afrotheria; Hyracoidea	proCap1	Jul. 2008	UCSC	N/A	Predicted N-terminal repeat region found; zinc finger region not detected (low coverage genome: 2.41x)	N/A
42	armadillo	Xenarthra; Cingulata	dasNov3	Dec. 2011	UCSC	JH568464.20 (Genscan)		JH568464	+	1471026	1472947	1471026	1472947	2	1471026,1472771,	1472164,1472947,
43	sloth	Xenarthra; Pilosa	choHof1	Jul. 2008	UCSC	scaffold_49646.1 (Genscan)	UCSC Genscan gene without two C-terminal zinc fingers, which were detected by TBLASTN. (low coverage genome: 2.18x)	scaffold_49646	+	3864	6592	3864	6592	3	3864,4804,6419,	4763,5826,6592,
Non-placental mammals:
	Genome	Superorder (or Infraclass); Order	Genome assembly	assembly date	Source
1	opossum	Marsupialia; Didelphimorphia	monDom5	Oct. 2006	UCSC	N/A	N/A
2	tasmanian devil	Marsupialia; Dasyuromorphia	sarHar1	Feb. 2011	UCSC	N/A	N/A
3	tammar wallaby	Marsupialia; Diprotodontia	macEug2	Sep. 2009	UCSC	N/A	N/A (low coverage genome: 2x)
4	platypus	N/A;Monotremata	ornAna1	Mar. 2007	UCSC	N/A	N/A
